# Supplementary material for: Metagenomic next-generation sequencing of plasma cell-free DNA improves the early diagnosis of suspected infections
Source: BMC Infect Dis. 2024 Feb 12;24:187. doi: 10.1186/s12879-024-09043-3 (PMC10863141; doi:10.1186/s12879-024-09043-3)
Supplement: Supplementary file 1 — Supplementary Material: Supplementary Table 1~3 [file 12879_2024_9043_MOESM1_ESM.xlsx]

## Sheet: Supplementary Table 1
Supplementary Table 1： All the 89 microbes identified in 295 specimens by mNGS test.
Organism	Classification	Species Name	Specimen Number
Virus	dsDNA	Human gammaherpesvirus 4	73
Virus	dsDNA	Human betaherpesvirus 5	53
Virus	dsDNA	Human betaherpesvirus 6B	16
Virus	dsDNA	Human alphaherpesvirus 1	13
Virus	dsDNA	Human betaherpesvirus 7	10
Virus	dsDNA	Human polyomavirus 2	7
Virus	dsDNA	Human betaherpesvirus 6A	3
Virus	ssDNA	Primate erythroparvovirus 1	3
Virus	dsDNA	Human alphaherpesvirus 3	2
Virus	dsDNA	Human polyomavirus 1	2
Virus	dsDNA	Hepatitis B virus	1
Virus	dsDNA	Human polyomavirus 6	1
Virus	dsDNA	Human gammaherpesvirus 8	1
Bacteria	G-	Escherichia coli	25
Bacteria	G-	Klebsiella pneumoniae	24
Bacteria	G+	Staphylococcus aureus	17
Bacteria	acid-fast	Mycobacterium tuberculosis complex	13
Bacteria	G-	Bacteroides fragilis	9
Bacteria	G-	Haemophilus influenzae	7
Bacteria	G+	Nocardia farcinica	7
Bacteria	G-	Pseudomonas aeruginosa	6
Bacteria	G+	Streptococcus pneumoniae	5
Bacteria	G+	Enterococcus faecalis	5
Bacteria	G-	Acinetobacter baumannii	4
Bacteria	G+	Enterococcus faecium	4
Bacteria	G-	Coxiella burnetii	3
Bacteria	G-	Orientia tsutsugamushi	3
Bacteria	G-	Raoultella ornithinolytica	3
Bacteria	G-	Prevotella bivia	3
Bacteria	G-	Brucella melitensis	2
Bacteria	G-	Enterobacter cloacae complex	2
Bacteria	G-	Prevotella oris	2
Bacteria	G-	Helicobacter pylori	2
Bacteria	G+	Staphylococcus epidermidis	2
Bacteria	G+	Corynebacterium aurimucosum	2
Bacteria	G+	Corynebacterium jeikeium	2
Bacteria	G+	Slackia exigua	2
Bacteria	G+	Atopobium rimae	2
Bacteria	G+	Corynebacterium urealyticum	2
Bacteria	acid-fast	Mycobacteroides chelonae	1
Bacteria	acid-fast	Mycobacterium intracellulare	1
Bacteria	acid-fast	Mycobacterium avium	1
Bacteria	G-	Pantoea agglomerans	1
Bacteria	G-	Proteus mirabilis	1
Bacteria	G-	Prevotella melaninogenica	1
Bacteria	G-	Fusobacterium mortiferum	1
Bacteria	G-	Salmonella enterica	1
Bacteria	G-	Stenotrophomonas maltophilia	1
Bacteria	G-	Ureaplasma parvum	1
Bacteria	G-	Pseudomonas fluorescens	1
Bacteria	G-	Rahnella aquatilis	1
Bacteria	G-	Prevotella veroralis	1
Bacteria	G-	Veillonella parvula	1
Bacteria	G-	Dialister pneumosintes	1
Bacteria	G-	Acinetobacter johnsonii	1
Bacteria	G-	Moraxella osloensis	1
Bacteria	G-	Klebsiella aerogenes	1
Bacteria	G-	Ureaplasma urealyticum	1
Bacteria	G+	Mycolicibacterium aurum	1
Bacteria	G+	Streptococcus parasanguinis	1
Bacteria	G+	Streptococcus sanguinis	1
Bacteria	G+	Streptococcus constellatus	1
Bacteria	G+	Streptococcus suis	1
Bacteria	G+	Nocardia concava	1
Bacteria	G+	Enterococcus raffinosus	1
Bacteria	G+	Staphylococcus hominis	1
Bacteria	G+	Leuconostoc pseudomesenteroides	1
Bacteria	G+	Gemella haemolysans	1
Bacteria	G+	Actinomyces odontolyticus	1
Bacteria	G+	Corynebacterium accolens	1
Bacteria	G+	Staphylococcus haemolyticus	1
Bacteria	G+	Staphylococcus capitis	1
Bacteria	G+	Nocardia mikamii	1
Bacteria	G+	Kocuria rhizophila	1
Spirochaeta	Spirochaete	Leptospira interrogans	1
Chlamydia	Chlamydia	Chlamydia psittaci	1
Chlamydia	Chlamydia	Chlamydia abortus	1
Mycoplasma	Mycoplasma	Mycoplasma hominis	2
Fungi	Fungi	Aspergillus flavus	13
Fungi	Fungi	Candida albicans	5
Fungi	Fungi	Candida tropicalis	4
Fungi	fungi	Pneumocystis jirovecii	3
Fungi	Fungi	Candida parapsilosis	2
Fungi	Fungi	Cyberlindnera jadinii	2
Fungi	Fungi	Wickerhamomyces anomalus	1
Fungi	fungi	Cunninghamella bertholletiae	1
Fungi	Fungi	Aspergillus fumigatus	1
Fungi	Fungi	[Candida] glabrata	1
Parasite	Parasite	Cyclospora cayetanensis	2

## Sheet: Supplementary Table 2
Supplementary Table 2： The consistency of the same pathogens detected in different samples from the same individual in multiple samples group.
Infection types	Consistency	Non-Consistency	Coincidence rate
BSI	13	9	0.5909
LRTI	1	2	0.333
IAI	3	1	0.75
SSTI	0	1	0
CNI	2	4	0.333
UTI	0	3	0
OFI	0	1	0
Total	19	21	0.475
Other infections including parasite, mycoplasma, chlamydia, etc. Abbreviations: BSI, bloodstream infection; LRTI, lower respiratory tract infection; IAI, intra-abdominal infection; SSTI, skin or soft-tissue infection; CNI, central nervous system infection; UTI, urinary tract infection; other focal sites infections.

## Sheet: Supplementary Table 3
Supplementary Table 3. The infection types in the febrile illness patients.
Infection types	Bacteria	Virus	Fungi	Co-infection	Other infection	Uncertain
BSI	69	5	2	10	5	2
LRTI	10			2	1	2
IAI	5	1	2
SSTI	5					1
CNI	5	2
UTI	5			1
OFI	2					1
Other infections including parasite, mycoplasma, chlamydia, etc. Abbreviations: BSI, bloodstream infection; LRTI, lower respiratory tract infection; IAI, intra-abdominal infection; SSTI, skin or soft-tissue infection; CNI, central nervous system infection; UTI, urinary tract infection; other focal sites infections.
